# Supplementary material for: scShapes: a statistical framework for identifying distribution shapes in single-cell RNA-sequencing data
Source: Gigascience. 2023 Jan 24;12:giac126. doi: 10.1093/gigascience/giac126 (PMC9871437; doi:10.1093/gigascience/giac126)
Supplement: giac126_Supplemental_Files [file giac126_supplemental_files.zip]

Archive with 10 entries (10 files):
- Figure S1.png
- Figure S2.png
- Figure S3.png
- Figure S4.png
- Figure S5.png
- Figure S6.png
- Figure S7.png
- Figure S8.png
- Figure S9.png
- Supplementary Materials_GigaScience_120822.docx
